# Supplementary material for: Dataset from a qualitative survey on Ph.D. entrepreneurship in Italy
Source: Data Brief. 2018 Mar 30;18:1272–6. doi: 10.1016/j.dib.2018.03.116 (PMC5996491; doi:10.1016/j.dib.2018.03.116)
Supplement: Supplementary file 2 — Supplementary material [file mmc2.zip]

Archive with 3 entries (2 files):
- 281117DataPHD10.dta
- __MACOSX/
- __MACOSX/._281117DataPHD10.dta
